# Supplementary material for: Activated Carbon and Syntrophy Accelerate the Corrosion of Stainless Steel Under Strict Anaerobic Conditions by Methanosarcina barkeri
Source: Microorganisms. 2025 May 30;13(6):1278. doi: 10.3390/microorganisms13061278 (PMC12195604; doi:10.3390/microorganisms13061278)
Supplement: Supplementary file 1 [file microorganisms-13-01278-s001.zip]

Archive with 1 entries (1 files):
- microorganisms-3641066-supplementary.pdf
